# Supplementary material for: Vanadate reduction by gram-positive fermentative bacteria isolated from deep-sea sediments on the northern Central Indian Ridge
Source: PLoS One. 2025 Jan 22;20(1):e0317320. doi: 10.1371/journal.pone.0317320 (PMC11753629; doi:10.1371/journal.pone.0317320)
Supplement: S1 Table — (XLSX) [file pone.0317320.s003.xlsx]

## Sheet: Fig 2
		Vanadium contents (mmol/L)			Binding energy (eV)	Intensity
		Dissolved	Precipitated			Precipitate	V(V), NaVO3	V(VI), VOSO4	V(III), VCl3
	Fresh medium	4.6	0		528	7224.44	9408.89	8457.78	8084.44
	After cell growth	1.6	3.1		527.97	6875.55	9666.67	8162.22	8031.11
					527.95	6973.33	9928.89	8080	8080
					527.92	6700	9680	8202.22	7815.56
					527.9	6588.89	9653.34	8033.33	7582.22
					527.87	6311.11	9717.78	7931.11	7408.89
					527.85	6295.55	9793.34	7653.33	7224.44
					527.82	6095.55	9668.89	7620	7391.11
					527.8	6042.22	9191.11	7471.11	7306.67
					527.77	5962.22	9437.78	7317.78	7068.89
					527.75	5708.89	9233.34	7155.56	7022.22
					527.72	5751.11	9375.56	7040	7142.22
					527.7	5788.89	9262.22	7080	7037.78
					527.67	5540	9106.67	7013.33	7044.44
					527.65	5342.22	9333.34	6753.33	7146.67
					527.62	5580	9402.22	6640	6700
					527.6	5473.33	9262.22	6551.11	6702.22
					527.57	5586.66	9366.67	6204.44	6700
					527.55	5328.89	8988.89	6140	6620
					527.52	5222.22	9337.78	6086.67	6646.67
					527.5	5135.55	9068.89	6186.67	6875.56
					527.47	5057.78	8880	6308.89	6355.56
					527.45	4937.78	9135.56	5951.11	6355.56
					527.42	4991.11	9184.45	6060	6653.33
					527.4	4893.33	9211.11	5762.22	6524.44
					527.37	4933.33	9160	5828.89	6308.89
					527.35	4548.89	9266.67	5902.22	6286.67
					527.32	4611.11	9017.78	5662.22	6340
					527.3	4697.78	9048.89	5668.89	6244.44
					527.27	4831.11	8948.89	5480	6177.78
					527.25	4760	9195.56	5606.67	6102.22
					527.22	4882.22	9168.89	5515.56	6140
					527.2	4642.22	9226.67	5213.33	6197.78
					527.17	4551.11	8966.67	5266.67	6151.11
					527.15	4604.44	8917.78	5284.44	6122.22
					527.12	4660	9040	5188.89	5811.11
					527.1	4666.66	9333.34	5228.89	5717.78
					527.07	4313.33	9093.34	5164.44	5893.33
					527.05	4475.55	9015.56	5195.56	6000
					527.02	4511.11	8746.67	5213.33	6126.67
					527	4340	9228.89	4966.67	6073.33
					526.97	4346.66	8960	5086.67	6211.11
					526.95	4808.89	8828.89	4946.67	6231.11
					526.92	4646.66	8826.67	4982.22	6382.22
					526.9	4291.11	8766.67	4955.56	6106.67
					526.87	4242.22	8893.34	4880	5793.33
					526.85	4120	8962.22	4991.11	6155.56
					526.82	4620	9068.89	4762.22	5966.67
					526.8	4497.78	8846.67	4853.33	5902.22
					526.77	4295.55	8831.11	4764.44	6062.22
					526.75	4697.78	8940	4857.78	6164.44
					526.72	4386.66	9093.34	4742.22	6424.44
					526.7	4353.33	8924.45	4595.56	6311.11
					526.67	4277.78	9164.45	4971.11	6237.78
					526.65	4191.11	8695.56	4773.33	6242.22
					526.62	4131.11	8911.11	4751.11	5993.33
					526.6	4235.55	9000	4515.56	5928.89
					526.57	4255.55	8988.89	4688.89	5771.11
					526.55	4117.78	9204.45	4831.11	6057.78
					526.52	4111.11	9402.22	4642.22	6131.11
					526.5	4282.22	9237.78	4708.89	6111.11
					526.47	4397.78	9537.78	4593.33	6222.22
					526.45	4188.89	9384.45	4706.67	6066.67
					526.42	4122.22	9580	4702.22	6082.22
					526.4	4220	9235.56	4500	5828.89
					526.37	4142.22	9508.89	4524.44	5431.11
					526.35	4040	9651.11	4497.78	5986.67
					526.32	4064.44	9757.78	4495.56	5973.33
					526.3	4117.78	9786.67	4528.89	5855.56
					526.27	4191.11	9675.56	4764.44	6231.11
					526.25	4282.22	9506.67	4342.22	6337.78
					526.22	4235.55	10184.4	4606.67	6048.89
					526.2	4091.11	10293.3	4586.67	5817.78
					526.17	4106.66	10071.1	4453.33	5960
					526.15	4086.66	10351.1	4324.44	6024.44
					526.12	4088.89	10895.6	4695.56	5857.78
					526.1	4188.89	10866.7	4746.67	6017.78
					526.07	3986.66	10571.1	4571.11	6122.22
					526.05	3911.11	11037.8	4471.11	6002.22
					526.02	4108.89	10980	4591.11	5891.11
					526	4104.44	10811.1	4666.67	6011.11
					525.97	3980	11193.3	4497.78	5804.44
					525.95	4246.66	11280	4620	5966.67
					525.92	4353.33	11151.1	4531.11	6071.11
					525.9	4126.66	11620	4315.56	5913.33
					525.87	4342.22	11804.4	4664.44	5844.44
					525.85	3937.78	11942.2	4642.22	6242.22
					525.82	4191.11	11911.1	4566.67	6191.11
					525.8	3986.66	12148.9	4591.11	6233.33
					525.77	4162.22	11728.9	4306.67	6153.33
					525.75	4395.55	11866.7	4433.33	5973.33
					525.72	4408.89	12442.2	4433.33	5955.56
					525.7	4133.33	12640	4606.67	6608.89
					525.67	4222.22	12926.7	4484.44	5855.56
					525.65	4008.89	12940	4486.67	6111.11
					525.62	4044.44	13442.2	4622.22	6286.67
					525.6	4166.66	13460	4186.67	6173.33
					525.57	4242.22	13933.3	4533.33	6240
					525.55	4471.11	13880	4557.78	6046.67
					525.52	4335.55	13751.1	4480	6135.56
					525.5	4420	14300	4428.89	6124.44
					525.47	4353.33	14697.8	4684.44	6435.56
					525.45	4437.78	14491.1	4353.33	6391.11
					525.42	4411.11	14506.7	4620	6473.33
					525.4	4431.11	14855.6	4535.56	6186.67
					525.37	4604.44	15273.3	4528.89	6271.11
					525.35	4500	15395.6	4628.89	6208.89
					525.32	4515.55	15191.1	4582.22	6173.33
					525.3	4397.78	15426.7	4593.33	6266.67
					525.27	4648.89	15644.4	4433.33	6284.44
					525.25	4584.44	15637.8	4631.11	6657.78
					525.22	4795.55	15673.3	4608.89	6422.22
					525.2	4482.22	15897.8	4700	6362.22
					525.17	4728.89	15946.7	4893.33	6068.89
					525.15	4584.44	16195.6	4644.44	6502.22
					525.12	4722.22	16264.4	4671.11	6344.44
					525.1	4973.33	16348.9	4860	6475.56
					525.07	4715.55	16960	4680	6784.44
					525.05	4606.66	16686.7	4660	6462.22
					525.02	4840	17122.2	4664.44	6357.78
					525	4815.55	16968.9	4673.33	6326.67
					524.97	5148.89	16808.9	5004.44	6388.89
					524.95	5071.11	17002.2	4800	6495.56
					524.92	5033.33	16997.8	4862.22	6511.11
					524.9	5137.78	16884.4	4946.67	6608.89
					524.87	5184.44	16975.6	5055.56	6535.56
					524.85	5422.22	17053.3	4893.33	6704.44
					524.82	5288.89	16913.3	5160	6720
					524.8	5291.11	17142.2	5037.78	6397.78
					524.77	5431.11	17224.4	5157.78	6508.89
					524.75	5371.11	17064.4	5020	6302.22
					524.72	5631.11	17153.3	5077.78	6353.33
					524.7	5555.55	16708.9	5346.67	6766.67
					524.67	6028.89	17437.8	5348.89	6811.11
					524.65	6137.78	17424.4	5313.33	6964.44
					524.62	5991.11	17455.6	5357.78	6853.33
					524.6	6077.78	17353.3	5533.33	6804.44
					524.57	6048.89	17300	5628.89	6646.67
					524.55	5980	17337.8	5482.22	7042.22
					524.52	6357.78	17255.6	5724.44	7222.22
					524.5	6284.44	16997.8	5644.44	7320
					524.47	6360	17044.4	5680	7113.33
					524.45	6457.78	16853.3	5866.67	6926.67
					524.42	6533.33	17177.8	5748.89	7146.67
					524.4	6633.33	17122.2	5864.44	7493.33
					524.37	6951.11	17226.7	6060	7273.33
					524.35	6842.22	17124.4	5993.33	7346.67
					524.32	7062.22	17095.6	6037.78	7457.78
					524.3	7097.78	17426.7	6237.78	7220
					524.27	7128.89	16880	6442.22	7286.67
					524.25	7317.78	16560	6386.67	6993.33
					524.22	7260	16666.7	6635.56	7013.33
					524.2	7575.55	16846.7	6688.89	7548.89
					524.17	7777.78	16686.7	6740	7731.11
					524.15	7637.78	16893.3	6680	7615.56
					524.12	7773.33	16755.6	6951.11	7864.44
					524.1	7900	16453.3	7053.33	7735.56
					524.07	8135.55	16568.9	6908.89	7806.67
					524.05	7980	16722.2	7293.33	8033.33
					524.02	7928.89	16764.4	7435.56	8000
					524	8188.89	16897.8	7346.67	8268.89
					523.97	8300	16720	7575.56	7997.78
					523.95	8173.33	16675.6	7860	8060
					523.92	8620	17064.4	7844.44	8324.44
					523.9	8591.11	17044.4	7906.67	8091.11
					523.87	8973.33	16782.2	8133.33	8311.11
					523.85	8871.11	16842.2	8228.89	8244.44
					523.82	8953.33	17051.1	8480	8420
					523.8	9264.44	16828.9	8475.56	8406.67
					523.77	9180	16735.6	8824.44	8475.56
					523.75	9082.22	16680	9033.33	8622.22
					523.72	9611.11	17037.8	9035.56	8593.33
					523.7	9708.89	16917.8	9366.67	8800
					523.67	9911.11	16966.7	9131.11	9146.67
					523.65	9673.33	16742.2	9455.56	9133.33
					523.62	9644.44	16848.9	9748.89	9151.11
					523.6	9886.66	16691.1	9860	9233.33
					523.57	9917.78	16957.8	10037.8	9222.22
					523.55	9684.44	16928.9	10011.1	9033.33
					523.52	10111.1	17122.2	9988.89	9142.22
					523.5	10186.7	16828.9	10413.3	9382.22
					523.47	10013.3	17206.7	10442.2	9542.22
					523.45	10357.8	17088.9	10442.2	9522.22
					523.42	10108.9	16933.3	10553.3	9857.78
					523.4	10395.5	17415.6	10908.9	9964.44
					523.37	10177.8	16604.4	10962.2	9884.44
					523.35	10220	16900	11084.4	10042.2
					523.32	10631.1	16915.6	11235.6	10611.1
					523.3	10015.5	17015.6	11395.6	10386.7
					523.27	10484.4	17064.4	11353.3	10260
					523.25	10457.8	17157.8	11673.3	10093.3
					523.22	10386.7	17013.3	11986.7	10184.4
					523.2	10313.3	17075.6	12031.1	10646.7
					523.17	10608.9	16868.9	11955.6	10575.6
					523.15	10642.2	16906.7	12171.1	10668.9
					523.12	10831.1	16942.2	12151.1	10880
					523.1	10704.4	17120	12426.7	10646.7
					523.07	10457.8	17162.2	12215.6	11022.2
					523.05	10317.8	17260	12126.7	10946.7
					523.02	10384.4	17297.8	12391.1	11235.6
					523	10517.8	17084.4	12280	11220
					522.97	10620	17186.7	12246.7	11388.9
					522.95	10371.1	17160	12428.9	11708.9
					522.92	10448.9	16955.6	12180	11404.4
					522.9	10511.1	16926.7	12384.4	11824.4
					522.87	10148.9	16675.6	12775.6	11704.4
					522.85	9922.22	16884.4	12333.3	12104.4
					522.82	10148.9	16797.8	12675.6	11997.8
					522.8	10393.3	16660	12466.7	12460
					522.77	10177.8	16604.4	12331.1	12144.4
					522.75	9964.44	16388.9	12384.4	12260
					522.72	10037.8	16446.7	12342.2	12886.7
					522.7	9977.78	16720	12495.6	12811.1
					522.67	9953.33	16591.1	12502.2	13166.7
					522.65	9713.33	16344.4	12233.3	13093.3
					522.62	9877.78	16277.8	12535.6	13011.1
					522.6	9946.66	16337.8	12315.6	13322.2
					522.57	9882.22	16000	12344.4	13473.3
					522.55	9611.11	15755.6	12202.2	13482.2
					522.52	9548.89	15960	12200	13548.9
					522.5	9602.22	15835.6	11693.3	13597.8
					522.47	9206.66	15924.4	12095.6	13722.2
					522.45	9217.78	16220	11920	13786.7
					522.42	9106.66	15946.7	11695.6	13846.7
					522.4	9080	15868.9	11797.8	14180
					522.37	9064.44	15700	11406.7	14120
					522.35	8824.44	15720	11448.9	13888.9
					522.32	9117.78	15313.3	11144.4	14182.2
					522.3	9151.11	15464.4	10940	14313.3
					522.27	8586.66	15368.9	10717.8	13911.1
					522.25	8477.78	14968.9	10666.7	14313.3
					522.22	8480	15066.7	10606.7	14557.8
					522.2	8340	15164.4	10546.7	14904.4
					522.17	8351.11	14884.4	10451.1	14491.1
					522.15	8111.11	14706.7	10337.8	14580
					522.12	7848.89	14997.8	10282.2	14817.8
					522.1	7933.33	14511.1	10120	14551.1
					522.07	7668.89	14831.1	10080	14584.4
					522.05	7493.33	14237.8	9922.22	14737.8
					522.02	7542.22	14477.8	9724.44	14760
					522	7424.44	14355.6	9560	15191.1
					521.97	7482.22	14053.3	9295.56	15117.8
					521.95	7602.22	13851.1	9177.78	14824.4
					521.92	7255.55	13942.2	9124.44	14455.6
					521.9	7206.66	13982.2	8933.33	14351.1
					521.87	7208.89	13711.1	8857.78	14811.1
					521.85	7164.44	13671.1	8782.22	14740
					521.82	7137.78	13488.9	8706.67	14408.9
					521.8	6980	13286.7	8913.33	14411.1
					521.77	6826.66	13397.8	8557.78	14626.7
					521.75	6768.89	13071.1	8326.67	14573.3
					521.72	6526.66	13015.6	8135.56	14277.8
					521.7	6544.44	12848.9	7880	14471.1
					521.67	6386.66	12837.8	8022.22	14486.7
					521.65	6517.78	12566.7	7975.56	14193.3
					521.62	6480	12651.1	7722.22	14646.7
					521.6	6251.11	12433.3	7575.56	14842.2
					521.57	6075.55	12320	7362.22	14526.7
					521.55	6024.44	12033.3	7346.67	14062.2
					521.52	5964.44	11926.7	7257.78	13891.1
					521.5	5953.33	11620	6944.44	13797.8
					521.47	5786.66	11744.4	7113.33	13480
					521.45	5835.55	11564.4	7073.33	13513.3
					521.42	5886.66	11346.7	6951.11	13106.7
					521.4	5364.44	11277.8	6931.11	13215.6
					521.37	5275.55	11408.9	6700	13222.2
					521.35	5286.66	11182.2	6488.89	12940
					521.32	5375.55	10708.9	6402.22	12826.7
					521.3	5257.78	10753.3	6491.11	12651.1
					521.27	5280	10848.9	6320	12471.1
					521.25	5031.11	10757.8	6164.44	12206.7
					521.22	5031.11	10591.1	5984.44	11922.2
					521.2	5053.33	10384.4	5902.22	11986.7
					521.17	4988.89	10057.8	5828.89	11853.3
					521.15	5142.22	10377.8	5795.56	11517.8
					521.12	4997.78	10273.3	5542.22	11597.8
					521.1	4906.66	10042.2	5573.33	11208.9
					521.07	4860	10075.6	5606.67	11137.8
					521.05	5066.66	10133.3	5771.11	10688.9
					521.02	4580	9891.11	5426.67	10640
					521	4568.89	9711.11	5417.78	10851.1
					520.97	4482.22	9508.89	5380	10357.8
					520.95	4546.66	9455.56	5353.33	10215.6
					520.92	4542.22	9580	5355.56	10088.9
					520.9	4433.33	9344.45	5220	10004.4
					520.87	4317.78	9164.45	5091.11	9828.89
					520.85	4731.11	9368.89	4995.56	9471.11
					520.82	4268.89	9060	5011.11	9691.11
					520.8	4400	8840	5111.11	9028.89
					520.77	4253.33	8833.34	4775.56	9011.11
					520.75	4451.11	8806.67	4877.78	9037.78
					520.72	4266.66	8973.34	4748.89	8635.56
					520.7	4357.78	8944.45	4731.11	8651.11
					520.67	4075.55	8560	4940	8284.44
					520.65	4035.55	8431.11	4884.44	8435.56
					520.62	4062.22	8546.67	4575.56	8208.89
					520.6	3895.55	8417.78	4500	7791.11
					520.57	3826.66	8233.34	4664.44	7642.22
					520.55	3995.55	8226.67	4371.11	7960
					520.52	3742.22	8326.67	4326.67	7617.78
					520.5	3908.89	8262.22	4453.33	7500
					520.47	3753.33	8386.67	4335.56	7517.78
					520.45	3911.11	8453.34	4220	7422.22
					520.42	3655.55	8064.45	4357.78	7593.33
					520.4	3748.89	8006.67	4415.56	7191.11
					520.37	3671.11	8073.34	4226.67	6951.11
					520.35	3960	7611.11	4331.11	6937.78
					520.32	3757.78	8100	4448.89	7042.22
					520.3	3895.55	8128.89	4328.89	6915.56
					520.27	3633.33	7513.34	4228.89	6755.56
					520.25	3655.55	7948.89	4291.11	6346.67
					520.22	3768.89	7580	4108.89	6722.22
					520.2	3777.78	7440	4135.56	6466.67
					520.17	3726.66	7935.56	4353.33	6284.44
					520.15	3548.89	7780	4202.22	6204.44
					520.12	3715.55	7404.45	4233.33	6282.22
					520.1	3551.11	7422.22	4297.78	5868.89
					520.07	3824.44	7522.22	4268.89	5946.67
					520.05	3620	7391.11	4077.78	5924.44
					520.02	3535.55	7255.56	3862.22	5688.89
					520	3611.11	7155.56	3931.11	5793.33
					519.97	3720	7253.34	4062.22	5453.33
					519.95	3468.89	7126.67	3953.33	5217.78
					519.92	3633.33	7033.34	4100	5526.67
					519.9	3451.11	7086.67	3975.56	5573.33
					519.87	3466.66	7257.78	4162.22	5537.78
					519.85	3475.55	7337.78	4002.22	5248.89
					519.82	3417.78	7042.22	3837.78	5235.56
					519.8	3502.22	6962.22	4055.56	5540
					519.77	3428.89	6962.22	4168.89	5400
					519.75	3331.11	7093.34	4075.56	5426.67
					519.72	3371.11	6855.56	3646.67	5277.78
					519.7	3508.89	7102.22	3986.67	5095.56
					519.67	3322.22	6691.11	3913.33	5071.11
					519.65	3326.66	6913.34	3786.67	5275.56
					519.62	3682.22	6815.56	3684.44	5364.44
					519.6	3406.66	6580	3855.56	5322.22
					519.57	3404.44	6402.22	4026.67	5066.67
					519.55	3242.22	6673.34	3668.89	4822.22
					519.52	3188.89	6606.67	3800	4942.22
					519.5	3480	6604.45	3720	4720
					519.47	3471.11	6613.34	3924.44	5022.22
					519.45	3282.22	6471.11	3953.33	4846.67
					519.42	3362.22	6293.34	4017.78	4655.56
					519.4	3264.44	6266.67	3802.22	4613.33
					519.37	3355.55	6424.45	3795.56	4886.67
					519.35	3255.55	6571.11	3675.56	4955.56
					519.32	3133.33	6506.67	3791.11	4920
					519.3	3471.11	6351.11	4000	4408.89
					519.27	3475.55	6548.89	3926.67	4497.78
					519.25	3268.89	6460	3955.56	4695.56
					519.22	3455.55	6208.89	3920	4480
					519.2	3537.78	6004.45	3786.67	4540
					519.17	3357.78	6651.11	3755.56	4417.78
					519.15	3144.44	6533.34	3731.11	4395.56
					519.12	3217.78	6482.22	3664.44	4784.44
					519.1	3380	6464.45	3951.11	4584.44
					519.07	3262.22	6364.45	3920	4935.56
					519.05	3371.11	6413.34	3737.78	4548.89
					519.02	3311.11	6413.34	3851.11	4437.78
					519	3046.66	6135.56	3642.22	4573.33
					518.97	3126.66	6495.56	3762.22	4617.78
					518.95	3244.44	6640	3817.78	4706.67
					518.92	3168.89	6646.67	3920	4331.11
					518.9	3380	6766.67	3877.78	4411.11
					518.87	3326.66	6757.78	3708.89	4551.11
					518.85	3106.66	6813.34	4113.33	4537.78
					518.82	3066.66	6948.89	3908.89	4077.78
					518.8	3180	6751.11	3882.22	4284.44
					518.77	2937.78	7213.34	3831.11	4244.44
					518.75	3173.33	7168.89	3953.33	4353.33
					518.72	3366.66	7008.89	3944.44	4468.89
					518.7	3242.22	7168.89	3728.89	4377.78
					518.67	3128.89	7322.22	3995.56	4688.89
					518.65	3100	7162.22	4095.56	4415.56
					518.62	3373.33	7315.56	4011.11	4382.22
					518.6	3306.66	7162.22	3897.78	4442.22
					518.57	3046.66	7371.11	3940	4208.89
					518.55	3297.78	7820	3940	4262.22
					518.52	2922.22	7908.89	3960	4242.22
					518.5	3042.22	8126.67	3691.11	4222.22
					518.47	3104.44	8522.22	3908.89	4497.78
					518.45	3131.11	8562.22	3884.44	4155.56
					518.42	3111.11	8640	3984.44	4382.22
					518.4	3240	8833.34	3908.89	4577.78
					518.37	3266.66	8853.34	3791.11	4255.56
					518.35	3293.33	9300	3948.89	4053.33
					518.32	3086.66	9371.11	3968.89	4166.67
					518.3	3106.66	9886.67	3991.11	4155.56
					518.27	3284.44	10275.6	3942.22	4388.89
					518.25	3244.44	10464.4	3942.22	4315.56
					518.22	3393.33	10433.3	3933.33	4011.11
					518.2	3373.33	11020	3928.89	4186.67
					518.17	3146.66	11368.9	3933.33	4313.33
					518.15	3268.89	11922.2	4046.67	4340
					518.12	3271.11	12468.9	4026.67	4460
					518.1	3266.66	12746.7	4104.44	4444.44
					518.07	3264.44	13611.1	4075.56	4311.11
					518.05	3228.89	13864.4	3993.33	4486.67
					518.02	3335.55	14326.7	4020	4471.11
					518	3295.55	15175.6	4080	4406.67
					517.97	3391.11	15628.9	3975.56	4580
					517.95	3240	16015.6	3988.89	4528.89
					517.92	3442.22	16986.7	4006.67	4168.89
					517.9	3235.55	17780	4331.11	4360
					517.87	3522.22	18751.1	4024.44	4526.67
					517.85	3353.33	19760	4031.11	4397.78
					517.82	3517.78	20637.8	4257.78	4360
					517.8	3706.66	21277.8	4444.44	4440
					517.77	3664.44	21786.7	4275.56	4342.22
					517.75	3917.78	22960	4235.56	4253.33
					517.72	3766.66	23600	4093.33	4406.67
					517.7	3835.55	25231.1	4097.78	4524.44
					517.67	4000	26188.9	4277.78	4471.11
					517.65	4088.89	27117.8	4368.89	4435.56
					517.62	4117.78	27764.4	4100	4373.33
					517.6	4231.11	29400	4324.44	4577.78
					517.57	4346.66	30393.3	4480	4624.44
					517.55	4135.55	30777.8	4328.89	4508.89
					517.52	4373.33	32300	4351.11	4437.78
					517.5	4506.66	33206.7	4357.78	4257.78
					517.47	4584.44	34564.4	4391.11	4788.89
					517.45	4624.44	35015.6	4422.22	4795.56
					517.42	4795.55	35744.4	4522.22	4535.56
					517.4	4644.44	36322.2	4595.56	4640
					517.37	4953.33	37440	4626.67	4595.56
					517.35	5140	38617.8	4804.44	4686.67
					517.32	5068.89	38811.1	4955.56	4644.44
					517.3	5315.55	39160	5000	4353.33
					517.27	5740	39302.2	4933.33	4593.33
					517.25	5880	39831.1	4971.11	4755.56
					517.22	5842.22	39742.2	4931.11	4562.22
					517.2	5784.44	39606.7	5091.11	4831.11
					517.17	6286.66	39462.2	4991.11	4842.22
					517.15	6753.33	39015.6	5175.56	4775.56
					517.12	6748.89	38471.1	5142.22	4962.22
					517.1	6760	38131.1	5522.22	4957.78
					517.07	6955.55	37495.6	5524.44	4817.78
					517.05	7357.78	36977.8	5702.22	5131.11
					517.02	7564.44	35808.9	5608.89	4980
					517	7806.66	34517.8	5677.78	5171.11
					516.97	7977.78	33795.6	6068.89	5184.44
					516.95	8282.22	32591.1	6306.67	5491.11
					516.92	8540	31613.3	6480	5415.56
					516.9	9015.55	30155.6	6546.67	5193.33
					516.87	8940	29322.2	6248.89	5257.78
					516.85	9317.78	27753.3	6757.78	5335.56
					516.82	9955.55	26713.3	6877.78	5115.56
					516.8	10277.8	25633.3	7346.67	5222.22
					516.77	10508.9	23728.9	7717.78	5233.33
					516.75	10968.9	22066.7	7617.78	5513.33
					516.72	11120	21233.3	7851.11	5735.56
					516.7	11402.2	20084.4	8300	5744.44
					516.67	11577.8	18526.7	8493.33	5626.67
					516.65	12037.8	17562.2	8397.78	5684.44
					516.62	12266.7	16531.1	8931.11	6080
					516.6	12548.9	15540	8908.89	6082.22
					516.57	12866.7	14646.7	9246.67	6106.67
					516.55	13255.6	13300	9462.22	6422.22
					516.52	13757.8	12731.1	9906.67	6457.78
					516.5	14053.3	11711.1	10440	6180
					516.47	14628.9	10771.1	10535.6	6666.67
					516.45	14975.6	10282.2	10840	6566.67
					516.42	15037.8	9517.78	10982.2	6560
					516.4	15120	9153.34	11722.2	6486.67
					516.37	15700	8293.34	12086.7	6660
					516.35	16211.1	7493.34	12380	7040
					516.32	16284.4	7240	12824.4	7055.56
					516.3	16077.8	7157.78	12904.4	7077.78
					516.27	16193.3	6648.89	13422.2	7191.11
					516.25	16808.9	6228.89	13773.3	7471.11
					516.22	17297.8	5926.67	14040	7484.44
					516.2	17711.1	5671.11	14553.3	7660
					516.17	17408.9	5328.89	15126.7	7875.56
					516.15	17744.4	4911.11	15486.7	7955.56
					516.12	18282.2	4388.89	15695.6	8255.56
					516.1	18224.4	4526.67	16135.6	8564.44
					516.07	18684.4	4451.11	16582.2	8435.56
					516.05	18866.7	3902.22	17235.6	8493.33
					516.02	18911.1	3777.78	17586.7	9115.56
					516	19053.3	3531.11	17795.6	9246.67
					515.97	18913.3	3460	18260	9253.33
					515.95	19635.6	3433.34	18684.4	9413.33
					515.92	19806.7	3508.89	18908.9	9522.22
					515.9	19813.3	3273.34	19564.4	9486.67
					515.87	19788.9	3022.22	20055.6	10086.7
					515.85	19895.6	2968.89	20086.7	10197.8
					515.82	20002.2	2855.56	20471.1	10044.4
					515.8	20253.3	3044.45	21000	10740
					515.77	20202.2	2622.22	21377.8	10906.7
					515.75	19991.1	2182.22	22155.6	11335.6
					515.72	20202.2	2364.45	21917.8	11524.4
					515.7	20151.1	2253.34	22722.2	11648.9
					515.67	19988.9	2324.45	23057.8	12126.7
					515.65	19837.8	2500	23040	12364.4
					515.62	19817.8	1855.56	23391.1	12360
					515.6	20200	1633.34	23795.6	12708.9
					515.57	20235.6	1824.45	24220	12833.3
					515.55	20024.4	1771.11	23931.1	12817.8
					515.52	19657.8	1597.78	24495.6	13148.9
					515.5	20073.3	1491.11	24711.1	13808.9
					515.47	19880	1693.34	24860	14004.4
					515.45	19522.2	1453.34	24931.1	14088.9
					515.42	19077.8	1542.22	25431.1	14468.9
					515.4	19053.3	1457.78	25342.2	14344.4
					515.37	18764.4	1395.56	25375.6	15084.4
					515.35	18391.1	1380	25726.7	15482.2
					515.32	18673.3	1048.89	26086.7	15660
					515.3	18075.6	784.45	25724.4	15980
					515.27	17606.7	1184.45	25831.1	16295.6
					515.25	17451.1	1375.56	25804.4	16580
					515.22	17140	1442.22	25804.4	16704.4
					515.2	16971.1	1191.11	25831.1	17184.4
					515.17	16620	722.22	25988.9	17446.7
					515.15	16255.6	682.22	25653.3	17584.4
					515.12	15817.8	760	25646.7	18077.8
					515.1	15640	1006.67	25360	17991.1
					515.07	15033.3	935.56	25217.8	18624.4
					515.05	14317.8	975.56	24975.6	18871.1
					515.02	14195.6	846.67	24697.8	18962.2
					515	14186.7	715.56	24428.9	18848.9
					514.97	13106.7	580	24220	19313.3
					514.95	12926.7	408.89	23726.7	19884.4
					514.92	12791.1	368.89	23602.2	20040
					514.9	12473.3	606.67	22888.9	19960
					514.87	12137.8	522.22	22704.4	20795.6
					514.85	11226.7	353.34	22700	20860
					514.82	10884.4	393.34	22100	20817.8
					514.8	10580	137.78	21720	20928.9
					514.77	10266.7	433.34	20988.9	21491.1
					514.75	9615.55	480	20224.4	21580
					514.72	9391.11	266.67	20148.9	21877.8
					514.7	9104.44	37.78	19111.1	22055.6
					514.67	8615.55	453.34	18708.9	21966.7
					514.65	8084.44	406.67	18068.9	22611.1
					514.62	7784.44	175.56	17764.4	23004.4
					514.6	7108.89	482.22	17324.4	22911.1
					514.57	6962.22	528.89	16464.4	22837.8
					514.55	6917.78	513.34	15928.9	22804.4
					514.52	6402.22	311.11	15371.1	22833.3
					514.5	6004.44	184.45	14951.1	22908.9
					514.47	5495.55	288.89	14366.7	23120
					514.45	5291.11	133.34	13940	23106.7
					514.42	5011.11	0	13128.9	23011.1
					514.4	4533.33	271.11	12351.1	23191.1
					514.37	4417.78	422.22	12028.9	22864.4
					514.35	4264.44	302.22	11395.6	23566.7
					514.32	4104.44	197.78	10928.9	23262.2
					514.3	3833.33	177.78	10575.6	23257.8
					514.27	3675.55	464.45	9786.67	23222.2
					514.25	3302.22	213.34	9200	22820
					514.22	3384.44	113.34	8900	23013.3
					514.2	3173.33	142.22	8526.67	23171.1
					514.17	2966.66	317.78	7911.11	22873.3
					514.15	2853.33	397.78	7422.22	22713.3
					514.12	2757.78	133.34	7024.44	22446.7
					514.1	2642.22	151.11	6597.78	22495.6
					514.07	2417.78	200	6317.78	22068.9
					514.05	2304.44	-75.55	5922.22	21913.3
					514.02	2155.55	31.11	5662.22	22311.1
					514	2057.78	-55.55	4988.89	21366.7
					513.97	1951.11	106.67	5075.56	21553.3
					513.95	1757.78	-153.33	4526.67	21666.7
					513.92	1782.22	146.67	4115.56	20991.1
					513.9	1820	-88.89	3966.67	20624.4
					513.87	1606.66	-255.55	3793.33	20231.1
					513.85	1508.89	53.34	3644.44	20217.8
					513.82	1320	222.22	3455.56	20342.2
					513.8	1308.89	222.22	2971.11	19731.1
					513.77	1313.33	86.67	2788.89	19433.3
					513.75	1393.33	66.67	2857.78	19144.4
					513.72	1377.78	124.45	2737.78	19042.2
					513.7	1008.89	291.11	2455.56	18677.8
					513.67	1044.44	171.11	2335.56	18737.8
					513.65	1060	131.11	2171.11	18702.2
					513.62	1200	11.11	1944.44	18062.2
					513.6	1024.44	135.56	1900	17740
					513.57	897.78	40	1804.44	17835.6
					513.55	920	175.56	1764.44	17704.4
					513.52	866.66	204.45	1482.22	17417.8
					513.5	706.66	166.67	1457.78	16662.2
					513.47	766.66	84.45	1457.78	16628.9
					513.45	473.33	-73.33	1337.78	16453.3
					513.42	600	337.78	1155.56	16077.8
					513.4	624.44	44.45	1208.89	15693.3
					513.37	566.66	68.89	1231.11	15366.7
					513.35	775.55	193.34	953.33	14757.8
					513.32	733.33	137.78	902.22	14600
					513.3	695.55	162.22	864.44	14424.4
					513.27	584.44	264.45	913.33	13915.6
					513.25	553.33	-146.66	986.67	13824.4
					513.22	648.89	131.11	786.67	13257.8
					513.2	633.33	-317.78	866.67	12742.2
					513.17	715.55	-108.89	717.78	12677.8
					513.15	775.55	-33.33	737.78	12197.8
					513.12	546.66	80	731.11	12006.7
					513.1	424.44	40	586.67	11628.9
					513.07	660	91.11	604.44	11077.8
					513.05	595.55	33.34	580	10851.1
					513.02	455.55	-173.33	742.22	10457.8
					513	402.22	188.89	662.22	10162.2
					512.97	442.22	191.11	702.22	9882.22
					512.95	480	-11.11	486.67	9615.56
					512.92	455.55	-4.44	426.67	8766.67
					512.9	373.33	177.78	473.33	8333.33
					512.87	600	-133.33	562.22	8106.67
					512.85	384.44	-182.22	455.56	7662.22
					512.82	484.44	2.22	515.56	7606.67
					512.8	508.89	-97.78	613.33	7108.89
					512.77	391.11	-13.33	480	7011.11
					512.75	488.89	28.89	635.56	6686.67
					512.72	453.33	57.78	406.67	6213.33
					512.7	353.33	-40	364.44	5582.22
					512.67	380	-2.22	397.78	5564.44
					512.65	348.89	222.22	313.33	5142.22
					512.62	313.33	226.67	371.11	4853.33
					512.6	368.89	11.11	295.56	4622.22
					512.57	495.55	-75.55	420	4337.78
					512.55	311.11	31.11	344.44	3977.78
					512.52	453.33	48.89	311.11	3980
					512.5	80	86.67	346.67	3513.33
					512.47	295.55	100	220	3288.89
					512.45	535.55	-37.78	184.44	3435.56
					512.42	224.44	-62.22	157.78	3280
					512.4	346.66	11.11	262.22	2995.56
					512.37	491.11	237.78	340	2604.44
					512.35	477.78	33.34	133.33	2524.44
					512.32	433.33	-104.44	151.11	2222.22
					512.3	122.22	-8.89	193.33	2333.33
					512.27	215.55	173.34	293.33	2226.67
					512.25	362.22	137.78	313.33	1884.44
					512.22	371.11	-146.66	93.33	1797.78
					512.2	355.55	26.67	95.56	1866.67
					512.17	288.89	68.89	75.56	1664.44
					512.15	388.89	68.89	300	1677.78
					512.12	162.22	-26.66	288.89	1433.33
					512.1	353.33	-135.55	253.33	1584.44
					512.07	377.78	-306.66	211.11	1315.56
					512.05	462.22	-117.78	86.67	1413.33
					512.02	286.66	35.56	191.11	1375.56
					512	324.44	35.56	217.78	1213.33
					511.97	95.55	-37.78	244.44	1140
					511.95	162.22	-186.66	188.89	951.111
					511.92	237.78	282.22	231.11	817.778
					511.9	426.66	6.67	160	944.444
					511.87	304.44	-35.55	235.56	997.778
					511.85	20	-22.22	186.67	833.333
					511.82	244.44	42.22	44.44	973.333
					511.8	342.22	-48.89	193.33	760
					511.77	295.55	117.78	295.56	942.222
					511.75	120	-222.22	142.22	833.333
					511.72	88.89	62.22	188.89	751.111
					511.7	175.55	231.11	126.67	491.111
					511.67	240	-415.55	137.78	360
					511.65	275.55	-220	93.33	633.333
					511.62	208.89	-133.33	60	631.111
					511.6	204.44	-37.78	93.33	468.889
					511.57	164.44	46.67	75.56	477.778
					511.55	153.33	126.67	120	268.889
					511.52	91.11	-171.11	193.33	462.222
					511.5	122.22	-20	51.11	513.333
					511.47	300	51.11	93.33	482.222
					511.45	44.44	73.34	117.78	211.111
					511.42	428.89	204.45	155.56	582.222
					511.4	366.66	82.22	115.56	366.667
					511.37	62.22	-26.66	60	331.111
					511.35	166.66	-60	82.22	731.111
					511.32	186.66	-197.78	31.11	351.111
					511.3	197.78	-51.11	91.11	280
					511.27	86.66	180	73.33	182.222
					511.25	-2.22	-222.22	95.56	-37.7778
					511.22	200	-120	111.11	240
					511.2	17.78	106.67	95.56	235.556
					511.17	40	-71.11	15.56	195.556
					511.15	-120	22.22	180	-17.7778
					511.12	8.89	-191.11	24.44	273.333
					511.1	64.44	26.67	153.33	64.4444
					511.07	97.78	-57.78	162.22	13.3333
					511.05	6.66	-33.33	153.33	93.3333
					511.02	-35.56	93.34	77.78	122.222
					511	102.22	-160	68.89	200
					510.97	257.78	155.56	-57.78	11.1111
					510.95	226.66	66.67	-6.67	122.222
					510.92	33.33	122.22	51.11	20
					510.9	13.33	115.56	-13.33	75.5556
					510.87	248.89	-146.66	64.44	320
					510.85	93.33	-93.33	-40	22.2222
					510.82	60	224.45	135.56	100
					510.8	-24.45	-53.33	37.78	-84.4444
					510.77	68.89	57.78	20	173.333
					510.75	146.66	26.67	-8.89	24.4444
					510.72	42.22	133.34	-148.89	-4.44444
					510.7	108.89	-60	33.33	13.3333
					510.67	55.55	26.67	111.11	-106.667
					510.65	-28.89	175.56	-53.33	-124.444
					510.62	182.22	233.34	33.33	135.556
					510.6	82.22	211.11	20	-20
					510.57	233.33	-97.78	24.44	-31.1111
					510.55	166.66	88.89	115.56	-182.222
					510.52	117.78	162.22	68.89	-262.222
					510.5	0	260	-42.22	-80
					510.47	220	302.22	-31.11	-37.7778
					510.45	-93.34	-237.78	15.56	-173.333
					510.42	164.44	-173.33	8.89	-324.444
					510.4	84.44	28.89	33.33	-128.889
					510.37	62.22	37.78	-24.44	-64.4444
					510.35	160	33.34	22.22	-40
					510.32	100	102.22	-57.78	-235.556
					510.3	17.78	-117.78	-124.44	-275.556
					510.27	60	-13.33	-42.22	-208.889
					510.25	191.11	-120	-157.78	-251.111
					510.22	73.33	-124.44	-17.78	-106.667
					510.2	191.11	-40	-122.22	-246.667
					510.17	46.66	215.56	-51.11	-35.5556
					510.15	73.33	-277.78	113.33	-157.778
					510.12	-100	100	97.78	-177.778
					510.1	66.66	262.22	131.11	-157.778
					510.07	48.89	264.45	-73.33	-313.333
					510.05	208.89	195.56	86.67	-235.556
					510.02	62.22	55.56	77.78	-284.444
					510	0	0	0	0

## Sheet: Fig 4
	Vanadate-free culture
	Time (hr)	Cell density (cells/mL)		Glucose (mM)	Vanadate (mM)	Acetate (mM)	Formate (mM)	Ethanol (mM)	Arginine (mM)	Threonine (mM)	Valine (mM)	Isoleucine (mM)	Leucine (mM)	Histidine (mM)	Phenylalanine (mM)	Tyrosine (mM)	Lysine (mM)	Methionine (mM)	Glutamic acid (mM)	Citrulline (mM)	Alanine (mM)
		Mean	*Standard deviation
	0	586027	446963	10.8411	0	0.0843867	0	0	0.943341	1.60125	2.23872	2.86874	3.4717	3.81633	4.12694	4.43463	4.74005	4.89768	0	0	0.00617353
	49	4.12232e+06	612150	6.71018	0	6.05679	3.80318	0	0.2124	0.2124	0.348549	0.366083	0.401305	0.619925	0.686757	0.90316	1.16549	1.22058	0.016516	0.334267	1.83073
	69	1.00824e+07	1.14194e+06	1.8962	0	13.3797	2.63068	0	0.00602755	0.00602755	0.00961267	0.00961267	0.0171601	0.0890884	0.0936891	0.0936891	0.236243	0.236243	0.028954	0.287344	3.3795
	91	9.81417e+06	1.11584e+06	0	0	18.8688	2.54007	0	0.00413318	0.00413318	0.0124131	0.0160725	0.0192744	0.0445395	0.0508353	0.0508353	0.127995	0.127995	0.0627336	0.245439	4.80308
	*standard deviation between 10 images acquired from the given sample
	Culture with 5 mM vanadate
	Time (hr)	Cell density (cells/mL)		Glucose (mM)	Vanadate (mM)	Acetate (mM)	Formate (mM)	Ethanol (mM)	Arginine (mM)	Threonine (mM)	Valine (mM)	Isoleucine (mM)	Leucine (mM)	Histidine (mM)	Phenylalanine (mM)	Tyrosine (mM)	Lysine (mM)	Methionine (mM)	Glutamic acid (mM)	Citrulline (mM)	Alanine (mM)
		Mean	*Standard deviation
	68	467454	445910	10.5853	4.54028	0.0662817	0	0.0733252	0.605834	1.03783	1.48025	1.93222	2.37358	2.58827	2.81595	3.04287	3.23497	3.33348	0	0.0183322	0.0406781
	96	531375	447916	10.6844	4.6	0.226948	0.15203	0.15922	0.579951	0.94721	1.38561	1.80919	2.23322	2.44609	2.66985	2.89973	3.07409	3.16848	0	0.0347403	0.0958818
	124	1.38254e+06	548285	7.18212	0.236111	4.35212	2.40121	1.23523	0.175615	0.175615	0.346812	0.389734	0.452914	0.546761	0.603419	0.757243	0.894744	0.907319	0.00812887	0.252595	1.18818
	184	2.63068e+06	838627	0.245792	0	20.1036	2.67001	2.09731	0	0	0	0	0.00324769	0.00324769	0.00324769	0.00324769	0.0140973	0.0140973	0.0232583	0.0491784	1.74416
	*standard deviation between 10 images acquired from the given sample

## Sheet: S1 Fig
	Control (serine + glycine)		VROV1 (serine)		VROV1 (serine + glycine)		VROV1 (glucose)		VROV1 (fructose + yeast)
	Time (hr)	Vanadate (mM)	Time (hr)	Vanadate (mM)	Time (hr)	Vanadate (mM)	Time (hr)	Vanadate (mM)	Time (hr)	Vanadate (mM)
	0	4.5359	0	4.37778	0	5.26528	0	4.52639	0	4.90681
	47.25	4.76667	49	4.35278	42	4.93333	49	4.625	22	4.95948
	121.583	4.55128	68	4.42222	71.6667	1.8875	68	4.54028	47	3.7923
	145	4.58974	96	4.275	116.833	1.45972	96	4.6	65	2.94424
	288.833	4.36923	124	0.0208333	169.667	0.616667	124	0.236111	257	1.145
			184	0	213.5	1.22222	184	0

## Sheet: S2 Fig
	Culture with 1 mM vanadate
	Time (hr)	Arginine (mM)	Threonine (mM)	Valine (mM)	Isoleucine (mM)	Leucine (mM)	Histidine (mM)	Phenylalanine (mM)	Tyrosine (mM)	Lysine (mM)	Methionine (mM)	Glutamic acid (mM)	Citrulline (mM)	Alanine (mM)
	72	0.850215	1.44052	2.06325	2.6718	3.26778	3.54729	3.84758	4.15058	4.40954	4.55678	0	0.047141	0.0623129
	94.5	0.351279	0.351279	0.762356	0.925948	1.18842	1.42294	1.65872	1.942	2.21657	2.32069	0.00268198	0.0912453	0.783008
	115	0	0	0.00123687	0.00123687	0.00123687	0.00123687	0.00123687	0.001738	0.138925	0.138925	0.045139	0.2319	1.12064
	169	0	0	0.003096	0.003096	0.003096	0.003096	0.003096	0.00380465	0.107619	0.107619	0.0636546	0.227107	0.776284
